# Supplementary material for: Integrative inference of gene-regulatory networks in Escherichia coli using information theoretic concepts and sequence analysis
Source: BMC Syst Biol. 2010 Aug 18;4:116. doi: 10.1186/1752-0509-4-116 (PMC2936295; doi:10.1186/1752-0509-4-116)
Supplement: Additional file 2 — DTInfer. R-package for the inference of gene-regulatory networks from microarray data using directed information and mutual information [file 1752-0509-4-116-S2.GZ]

Archive with 24 entries (20 files):
- DTInfer
- DTInfer/DESCRIPTION
- DTInfer/src
- DTInfer/src/kdeMI.cc
- DTInfer/src/splineMI.c
- DTInfer/man
- DTInfer/man/getMIMatrix.Rd
- DTInfer/man/kdeDTI.Rd
- DTInfer/man/splineMI.Rd
- DTInfer/man/splineDTI.Rd
- DTInfer/man/compareGraphs.Rd
- DTInfer/man/reduceGraph.Rd
- DTInfer/man/splineMIMatrix.Rd
- DTInfer/man/computeScoreMatrix.Rd
- DTInfer/man/inferNetwork.Rd
- DTInfer/man/kdeMI.Rd
- DTInfer/man/showCommon.Rd
- DTInfer/man/getDTIMatrix.Rd
- DTInfer/R
- DTInfer/R/tools.R
- DTInfer/R/dti.R
- DTInfer/R/zzz.R
- DTInfer/R/inference.R
- DTInfer/NAMESPACE
