# Supplementary material for: Integrative inference of gene-regulatory networks in Escherichia coli using information theoretic concepts and sequence analysis
Source: BMC Syst Biol. 2010 Aug 18;4:116. doi: 10.1186/1752-0509-4-116 (PMC2936295; doi:10.1186/1752-0509-4-116)
Supplement: Additional file 2 — DTInfer. R-package for the inference of gene-regulatory networks from microarray data using directed information and mutual information [file 1752-0509-4-116-S2.GZ › DTInfer/DESCRIPTION]

Package: DTInfer
Title: Directed Information Tools for Network Inference
Version: 0.0.1
Author: Christoph Kaleta
Description: ....
Maintainer: Christoph Kaleta <Christoph.Kaleta@uni-jena.de>	
Depends: Biobase, graph
Collate:  tools.R dti.R inference.R zzz.R
License: LGPL version 2 or newer
LazyLoad: no
Packaged: Thu Jan 22 18:41:48 2009; ckaleta
