# Supplementary material for: Integrative inference of gene-regulatory networks in Escherichia coli using information theoretic concepts and sequence analysis
Source: BMC Syst Biol. 2010 Aug 18;4:116. doi: 10.1186/1752-0509-4-116 (PMC2936295; doi:10.1186/1752-0509-4-116)
Supplement: Additional file 2 — DTInfer. R-package for the inference of gene-regulatory networks from microarray data using directed information and mutual information [file 1752-0509-4-116-S2.GZ › DTInfer/src/kdeMI.cc]

/*kdeMI - computes mutual information using a kernel density estimator; directed information is computed using this estimator
Copyright (C) 2008 Christoph Kaleta

This program is free software; you can redistribute it and/or modify it under the terms of the GNU General Public License as published by the Free Software Foundation; either version 3 of the License, or (at your option) any later version.

This program is distributed in the hope that it will be useful, but WITHOUT ANY WARRANTY; without even the implied warranty of MERCHANTABILITY or FITNESS FOR A PARTICULAR PURPOSE. See the GNU General Public License for more details.

You should have received a copy of the GNU General Public License along with this program; if not, see http://www.gnu.org/licenses/.
*/

//kdeMI_main.c
#include <iostream>
#include <cmath>
#include <string.h>

const double pi=3.141593;

int add(int x, int y){
    return x+y;
}

double sqr(double x){
    return x*x;
}

/*
 * returns the inverse of a symmetric matrix
 */
void symInverse(double *res, double *mat){
    double det = 1/(mat[0]*mat[3]-mat[1]*mat[2]);
    res[0]= det*mat[3];
    res[1]=det*(-mat[1]);
    res[2]=res[1];
    res[3]=det*mat[0];
    //std::cout << res[0] << " "<< res[1] << std::endl;
    //std::cout << res[2] << " "<< res[3] << std::endl;
}

/* returns the mean and the covariance matrix of the given vectors
 * the entrys are 0 =var(x,x), 1=var(y,y), 2=var(x,y)
 * @param length length of the vectors
 */
void var(double *res, double x[],double y[],int length){
    //compute pre-mean 
    double meanX = 0;
    double meanY = 0;
    for (int i=0;i<length;i++){
	meanX+=x[i];
	meanY+=y[i];
    }

    //compute variance
    double varX = 0;
    double varY = 0;
    double varXY = 0;
    for (int i=0;i<length;i++){
	varX+=x[i]*x[i];
	varY+=y[i]*y[i];
	varXY+=x[i]*y[i];
    }
    varX=(varX-sqr(meanX)/length)/(length-1);
    varY=(varY-sqr(meanY)/length)/(length-1);
    varXY=(varXY-meanX*meanY/length)/(length-1);
    
    //put into output array
    res[0]=varX; res[1]=varY; res[2]=varXY;

    //std::cout << res[0] << " "<< res[1] << std::endl;
    //std::cout << "Moin!" << std::endl;
    //double mat[4];
    //mat[0]=varX;mat[1]=varXY;mat[2]=varXY;mat[3]=varY;
    //symInverse(new double[4],mat);
}

/*
 * Prints a vector to the screen
 */
void printVec(double vec[],int length){
    for (int i=0;i<length;i++){
	std::cout << vec[i] << " ";
    }
    std::cout << std::endl;
}

/*
 * Computes the mutual information between two vectors using kernel density estimation (parzen estimation)
 *
 */
double calcKdeMI(double x[], double y[],int length){
    //estimate optimal bandwiths for kernels
    //single vector
    double h1 = pow((4.0/3.0),0.2)*pow(length,-0.2);
    
    //both vectors
    double h2 = pow(length,-1.0/6.0);

    //calculate statistics for density estimation
    double stats[3];
    var(stats,x,y,length);
    //single vectors
    double invVarX = 1/stats[0];
    double invVarY = 1/stats[1];
    
    //both vectors
    double mat[4];
    mat[0]=stats[0];mat[1]=stats[2];mat[2]=stats[2];mat[3]=stats[1];
    double invVarXY[4];
    symInverse(invVarXY,mat);

    //square root of determinant
    double detMatXY = sqrt(stats[0]*stats[1]-stats[2]*stats[2]);

    //determine estimated propabilities of x
    double probX[length];

    double fac = 1/(sqrt(2*pi*stats[0])*h1);

    //go through all vectors
    for (int i=0;i<length;i++){
	double sum = 0.0;
	//calculate sum
	for (int j=0;j<length;j++){
	    double u = sqr(x[i]-x[j])*invVarX/sqr(h1);
	    //std::cout << "u: " <<u << std::endl;
	    sum+=exp(-u/2);
	    //std::cout << "Sum: " <<sum << std::endl;
	}
	probX[i]=fac*sum/length;
    }

    //determine estimated propabilities for y
    double probY[length];

    fac = 1/(sqrt(2*pi*stats[1])*h1);

    //go through all vectors
    double sum = 0.0;
    double u=0.0;
    for (int i=0;i<length;i++){
	sum = 0.0;
	//calculate sum
	for (int j=0;j<length;j++){
	    u = sqr(y[i]-y[j])*invVarY/sqr(h1);
	    sum+=exp(-u/2);
	}
	probY[i]=fac*sum/length;
    }

    //determine combined propabilities
    double probXY[length];
    fac = 1/(2*pi*sqr(h2)*detMatXY);

    double difX,difY;
    for (int i=0;i<length;i++){
	sum = 0.0;
	//calculate sum
	for (int j=0;j<length;j++){
	    difX = x[i]-x[j];
	    difY = y[i]-y[j];
	    u = (invVarXY[0]*sqr(difX)+2*invVarXY[1]*difX*difY+invVarXY[3]*sqr(difY))/sqr(h2);
	    sum+=exp(-u/2);
	}
	probXY[i]=fac*sum/length;
    }

    //calculate MI by summing over the propabilities
    sum = 0.0;
    for (int i=0;i<length;i++)
	sum+=log2(probXY[i]/(probX[i]*probY[i]));

    return sum/length;
}

/**
 * Calculates the DTI for experiments without resamples
 */
double calcDTIRow(double x[], double y[],int length){
    //preceede y by a zeros for the computation of the dti
    double newY[length+1];
    newY[0]=0.0;
    memcpy(&(newY[1]),y,sizeof(double)*length);

    //start with 3 elements length
    double dti=0.0;
    for (int i=3;i<length;i++)
	dti+=calcKdeMI(x,&(newY[1]),i)-calcKdeMI(x,newY,i);

    return dti;
}

/**
 * Calculates the directed information between two time-series x and y of length <colNum> 
 * and rowNum iterations of the experiment. The iterations can well be independent experiments.
 * x and y are expected to be in column-wise form, i.e. the first <rowNum> entries in x and y correspond
 * to all data for the first time-point
 */
double calcDTI(double x[], double y[],int rowNum, int colNum){
    //if now matrix is given calculate dti of row directly
    if (rowNum==1){
	return calcDTIRow(x,y,colNum);
    }

    //preceede y by a set of zeros for the computation of the dti
    double newY[rowNum*(colNum+1)];

    for (int i=0;i<rowNum;i++)
	newY[i]=0.0;

    memcpy(&(newY[rowNum]),y,sizeof(double)*rowNum*colNum);
    y = newY;
    
    //compute dti, start with first time-point of x and y, since MI between x and a sequence of zeros is 0 (c.f. formula in Rao & Hero,2007)
    double dti=calcKdeMI(x,&(y[rowNum]),rowNum);
    for (int i=2;i<=colNum;i++)
	dti += calcKdeMI(x,&(y[rowNum]),rowNum*i)-calcKdeMI(x,y,rowNum*i);

    return dti;
}

int main(){
    int i=0;
}

extern "C" { 
    
    void kdeMI(double *res, double *x, double *y, int *length){
	res[0]=calcKdeMI(x,y,*length);
    }

    void dti(double *res, double *x, double *y, int *rowNum, int *colNum){
	res[0]=calcDTI(x,y,*rowNum,*colNum);
    }	      
} // extern "C"
