# Supplementary material for: Integrative inference of gene-regulatory networks in Escherichia coli using information theoretic concepts and sequence analysis
Source: BMC Syst Biol. 2010 Aug 18;4:116. doi: 10.1186/1752-0509-4-116 (PMC2936295; doi:10.1186/1752-0509-4-116)
Supplement: Additional file 2 — DTInfer. R-package for the inference of gene-regulatory networks from microarray data using directed information and mutual information [file 1752-0509-4-116-S2.GZ › DTInfer/src/splineMI.c]

/*
 * This file contains a mutual information estimator based on B-splines according to the work
 * of Daub et al. 2004. It has been implemented and improved by Boris Hayete of the Gardner Lab
 * of the Berkeley University (http://gardnerlab.bu.edu). Thus, it shall not be redistributed without 
 * consent of the author.
 *
 */

#include <stdio.h>
#include <stdlib.h>
#include <time.h>
#include <math.h>
#include <string.h>
#define EULER_MASCHERONI 0.577215664901532
#define INDEPENDENT 0
#define POSITIVE 1
#define NEGATIVE -1
#define NUM_INTEGRAL_PTS 100
#define PI 3.141592654

/*
 * Estimating the number of bins
 */

int compare_doubles (const double *a, const double *b) {
  if (*a < *b)
    return -1;
  else if (*a > *b)
    return 1;
	
  return 0;
}

double mean(double *data, int numSamples) {
  int curSample;
  double mean = 0;
	
  for (curSample = 0; curSample < numSamples; curSample++) {
    mean += data[curSample];
  }
  return mean / (double) numSamples;
}

double std(double *data, int numSamples) {
  int curSample;
  double m = mean(data, numSamples);
  double std = 0;
	
  for (curSample = 0; curSample < numSamples; curSample++) {
    std += (data[curSample] - m)*(data[curSample] - m);
  }
  return sqrt(1/(double)(numSamples - 1) * std);
}

/* Accepts sorted input */
double iqr(double *data, int numSamples) {
  double q1, q3;
  int idx;
  numSamples = numSamples - 1; /* convert into indices */
	
  if ((numSamples + 1) % 2 == 0) {
    if ((numSamples + 1) % 4 == 0) {
      q1 = (data[numSamples/4] + data[numSamples/4 + 1])/2;
      q3 = (data[numSamples*3/4] + data[numSamples*3/4 + 1])/2;
    } else {
      q1 = data[(int)ceil(numSamples/4)];
      q3 = data[(int)ceil(numSamples*3/4)];
    }
  } else {
    idx = (int)ceil(numSamples/4);
    q1 = (data[idx] + data[idx + 1])/2;
    idx = (int)ceil(numSamples*3/4);
    q3 = (data[idx] + data[idx + 1])/2;
  }

  return q3 - q1;
}

/* zero-stage rule, see e.g. Wand M.P., Data-Based Choice of Histogram Bin Width */
double binWidth(double *data, int numSamples) {
  double s = std(data, numSamples);
  double i = iqr(data, numSamples) / 1.349;
  double shat = s < i ? s : i;
  return 3.49*shat*(double)pow((double)numSamples, (double)-1/3);
}

/* Operates on a matrix of data */
int *calcNumBins(double *data, int numVars, int numSamples, double binMultiplier) {
  int *binCount = calloc(numVars, sizeof(int));
  int curVar, curSample;
  double *sData = calloc(numVars * numSamples, sizeof(double)); /* for sorted data */
	
  for (curVar = 0; curVar < numVars; curVar++)
    for (curSample = 0; curSample < numSamples; curSample++)
      sData[curVar * numSamples + curSample] = data[curVar * numSamples + curSample];
	
	
  for (curVar = 0; curVar < numVars; curVar++) {
    qsort(sData + curVar * numSamples, numSamples, sizeof(double), (void*) compare_doubles);
    binCount[curVar] = (int) ceil((sData[curVar * numSamples + numSamples - 1] - sData[curVar * numSamples])/binWidth(sData + curVar * numSamples, numSamples)*binMultiplier);
  }
  free(sData);
  return binCount;
}

int getNumBins(const double* x, const double* y, int numSamples){
  int i=0;
  
  //Put into single array
  double* data = calloc(numSamples*2,sizeof(double));

  //Copy data
  memcpy(data,x,numSamples*sizeof(double));
  memcpy(&(data[numSamples]),y,numSamples*sizeof(double));

  //Obtain bincount
  int* binCount = calcNumBins(data, 2, numSamples, 1);

  //ceiling of median
  return (int) floor(((double)binCount[0]+(double)binCount[1])/2.0);
}

/*
 * Functions for the calculation of the MI
 */


double log2d(double x) {
  return log(x)/log(2);
}

/* "Lifted" from http://local.wasp.uwa.edu.au/~pbourke/curves/spline/ */
/*
  Calculate the blending value, this is done recursively.
   
  If the numerator and denominator are 0 the expression is 0.
  If the denominator is 0, the expression is 0
*/
double SplineBlend(int k,int t, const int *u,double v, int n)
{
  double value = 0.0;
  double d1, d2;

  if (t == 1) {
    if (((u[k] <= v) && (v < u[k+1])) ||
	( fabs(v - u[k+1]) < 1e-10 && (k+1 == n) ) )
      value = 1;
    else
      value = 0;
  } else {
    d1 = u[k+t-1] - u[k];
    d2 = u[k+t] - u[k+1];
     
    if ( (d1 == 0) && (d2 == 0) )
      value = 0;
    else if (d1 == 0) 
      value = (u[k+t] - v) / (double)d2 * SplineBlend(k+1,t-1,u,v,n);
    else if (d2 == 0)
      value = (v - u[k]) / (double)d1 * SplineBlend(k,t-1,u,v,n);
    else
      value = (v - u[k]) / (double)d1 * SplineBlend(k,t-1,u,v,n) + 
	(u[k+t] - v) / (double)d2 * SplineBlend(k+1,t-1,u,v,n);
  }
  if (value < 0) {
    value = 0; /* rounding sometimes makes this < 0, e.g. -0.000000001 */
  }
  return(value);
}


/*
  The positions of the subintervals of v and breakpoints, the position
  on the curve are called knots. Breakpoints can be uniformly defined
  by setting u[j] = j, a more useful series of breakpoints are defined
  by the function below. This set of breakpoints localises changes to
  the vicinity of the control point being modified.
*/
void SplineKnots(int *u,int n,int t)
{
  int j;
  int d=n-1;
   
  for (j=0;j<=d + t;j++) {
    if (j < t)
      u[j] = 0;
    else if (j <= d)
      u[j] = u[j-1] + 1;
    else if (j > d)
      u[j] = u[d] + 1;	
  }
}

double max(const double *data, int numSamples) {
  int curSample;
  double curMax = data[0];

  for (curSample = 1; curSample < numSamples; curSample++) {
    if (data[curSample] > curMax) {
      curMax = data[curSample];
    }
  }

  return curMax;
}

double min(const double *data, int numSamples) {
  int curSample;
  double curMin = data[0];

  for (curSample = 1; curSample < numSamples; curSample++) {
    if (data[curSample] < curMin) {
      curMin = data[curSample];
    }
  }
  return curMin;
}

void xToZ(const double *fromData, double *toData, int numSamples, int splineOrder, int numBins) {
  int curSample;
  double xMax = max(fromData, numSamples);
  double xMin = min(fromData, numSamples);

  for (curSample = 0; curSample < numSamples; curSample++) {
    toData[curSample] = (fromData[curSample] - xMin) * (numBins - splineOrder + 1) / (double) (xMax - xMin);
  }
}

void findWeights(const double *x, const int *knots, double *weights, int numSamples, int splineOrder, int numBins) {
  int curSample;
  int curBin;
  double *z = (double*) calloc(numSamples, sizeof(double));

  /*
    for (curSample = 0; curSample < numBins + splineOrder; curSample++) {
    mexPrintf("knot %d: %d\n", curSample, knots[curSample]);
    }
  */
  xToZ(x, z, numSamples, splineOrder, numBins);

  for (curSample = 0; curSample < numSamples; curSample++) {
    for (curBin = 0; curBin < numBins; curBin++) {
      weights[curBin * numSamples + curSample] = SplineBlend(curBin, splineOrder, knots, z[curSample], numBins);
      /* weights[curBin * numSamples + curSample] = splineFunction(z[curSample], splineOrder, curBin + 1, numBins); */
      /* mexPrintf("%d|%f(%f)\t", curBin, weights[curBin * numSamples + curSample],z[curSample]); */
    }
  }
  free(z);
}

void hist1d(const double *x, const int *knots, double *hist, double *w, int numSamples, int splineOrder, int numBins) {
  int curSample;
  int curBin;
	
  for (curBin = 0; curBin < numBins; curBin++) {
    for (curSample = 0; curSample < numSamples; curSample++) {
      hist[curBin] += w[curBin * numSamples + curSample]/(double)numSamples;
    }
  }
}

void hist2d(const double *x, const double *y, const int *knots, const double *wx, const double *wy, double *hist, int numSamples, int splineOrder, int numBins) {
  int curSample;
  int curBinX, curBinY;
  double sum = 0;
  /*findWeights(x, knots, wx, numSamples, splineOrder, numBins);
    findWeights(y, knots, wy, numSamples, splineOrder, numBins); */
	
  for (curBinX = 0; curBinX < numBins; curBinX++) {
    for (curBinY = 0; curBinY < numBins; curBinY++) {
      for (curSample = 0; curSample < numSamples; curSample++) {
	hist[curBinX * numBins + curBinY] += wx[curBinX * numSamples + curSample] * wy[curBinY * numSamples + curSample]/numSamples;
      }
    }
  }
	
  /*
    for (curBinX = 0; curBinX < numBinsX; curBinX++) {
    for (curBinY = 0; curBinY < numBinsY; curBinY++) {
    mexPrintf("%f\t", hist[curBinX * numBinsY + curBinY]);
    }
    mexPrintf("\n");
    }
  */
}

double entropy1d(const double *x, const int *knots, double *weights, int numSamples, int splineOrder, int numBins) {
  int curBin;
  double *hist = (double*) calloc(numBins, sizeof(double));
  double H = 0;
	
  hist1d(x, knots, hist, weights, numSamples, splineOrder, numBins);
  for (curBin = 0; curBin < numBins; curBin++) {
    if (hist[curBin] > 0) {
      H -= hist[curBin] * log2d(hist[curBin]);
    }
  }
  free(hist);
  return H;
}

double entropy2d(const double *x, const double *y, const int *knots, const double *wx, const double *wy, int numSamples, int splineOrder, int numBins) {
  int curBinX, curBinY;
  double *hist = (double*) calloc(numBins * numBins, sizeof(double));
  double H = 0;
  double incr;

  hist2d(x, y, knots, wx, wy, hist, numSamples, splineOrder, numBins);
  for (curBinX = 0; curBinX < numBins; curBinX++) {
    for (curBinY = 0; curBinY < numBins; curBinY++) {
      incr = hist[curBinX * numBins + curBinY];
      if (incr > 0) {
	H -= incr * log2d(incr);
      }
    }
  }
  free(hist);
  return H;
}

/**
 * Calculates the MI using B-spline functions, number of bins is estimated in each step
 */
float calcSplineMI(const double *x, const double *y, int numSamples, int splineOrder, int numBins){
  //numBins = 6;//getNumBins(x,y,numSamples);
    //int numBins = getNumBins(x,y,numSamples);
  //Just to avoid to large or small numbers ...
  numBins = (numBins<2)? 2:numBins;
  numBins = (numBins>15)? 15:numBins;

  double entropy1=0.0,entropy2=0.0;
  int *knots = calloc(numBins + splineOrder, sizeof(int));  

  double *weights = (double*)calloc(2*numSamples*numBins, sizeof(double));
  float res = 0.0;

  /* Knots ...*/
  SplineKnots(knots, numBins, splineOrder);

  /*compute weights*/
  findWeights(x, knots, weights, numSamples, splineOrder, numBins);
  findWeights(y, knots, weights+numSamples*numBins, numSamples, splineOrder, numBins);

  /*compute entropies*/
  entropy1 = entropy1d(x, knots, weights, numSamples, splineOrder, numBins);
  entropy2 = entropy1d(y, knots, weights + numSamples*numBins, numSamples, splineOrder, numBins);
  
  res = (float) entropy1 + (float) entropy2 - (float) entropy2d(x, y, knots, weights, weights + numSamples*numBins, numSamples, splineOrder, numBins);

  free(knots);
  free(weights);

  return res;
}

void splineMI(const double *x, const double *y, int *numSamples, int *numBins, double* res){
  //Calculate number of bins
  //int binNum = getNumBins(x,y,*numSamples);

  //Assume spline order to be 3
  int splineOrder = 3;

  *res = calcSplineMI(x,y, *numSamples,splineOrder, *numBins);
}

/* Compute mutual information for lower triangular matrix from col fromCol to col toCol */
void miSubMatrix(const double *data, double *miMatrix, int numBins, int numVars, int numSamples, int splineOrder ) {

  int col, row, i;
  /* We want to compute the full MI matrix */
  int fromCol=0;
  int toCol=numVars-1;

  int *knots = calloc(numBins + splineOrder, sizeof(int));
  double *entropies = calloc(numVars - fromCol, sizeof(double));
  double *weights = (double*)calloc((numVars - fromCol)*numSamples*numBins, sizeof(double));
  double *hist2 = (double*) calloc(numBins * numBins, sizeof(double));
  double *hist1 = (double*) calloc(numBins, sizeof(double));

  SplineKnots(knots, numBins, splineOrder);
  for (i = 0; i < numVars - fromCol; i++) {
    /* allocate room for marginal weights */
    findWeights(data + (i + fromCol)*numSamples, knots, weights + i*numSamples*numBins, numSamples, splineOrder, numBins);
    entropies[i] = entropy1d(data + (i + fromCol)*numSamples, knots, weights + i*numSamples*numBins, numSamples, splineOrder, numBins);
  }

  for (col = fromCol; col <= toCol; col++) {
    for (row = col; row < numVars; row++) {
        miMatrix[(col - fromCol) * numVars + row] = (float) entropies[col - fromCol] + (float) entropies[row - fromCol] - \
	(float) entropy2d(data + col*numSamples, data + row*numSamples, knots, weights + (col - fromCol)*numSamples*numBins, weights + (row - fromCol)*numSamples*numBins, numSamples, splineOrder, numBins);
      /* Make matrix symmetric around diagonal if not in cluster mode */
      if (toCol - fromCol + 1 == numVars)
	miMatrix[(row - fromCol) * numVars + col] = miMatrix[(col - fromCol) * numVars + row];
    }
  }

  free(entropies);
  free(knots);
  free(weights);
  free(hist1);
  free(hist2);
}

/**
 * Computes the mutual information between all rows of a matrix
 * results are returned in miMatrix, please make sure that it has appropriate size
 *
 */
void calcMIMatrix(double *data, int *numVars, int *numSamples, int *numBins, double *miMatrix){
  /* Using a defalut spline Order*/
  int splineOrder=3;

  miSubMatrix(data, miMatrix, *numBins, *numVars, *numSamples, splineOrder);  
}

/**
 * Calculates the directed information between two time-series x and y of length <colNum> 
 * and rowNum iterations of the experiment. The iterations can be independent experiments.
 * x and y are expected to be in column-wise form, i.e. the first <rowNum> entries in x and y correspond
 * to all data for the first time-point
 */
double calcDTI(double x[], double y[],int rowNum, int colNum){
    //TODO implement for single row
    //if no matrix is given calculate dti of row directly
    //if (rowNum==1){
    //return calcDTIRow(x,y,colNum);
    //}

    int numBins=6; //Just some emperical value

    // we assume the order of the spline to be 3
    int splineOrder = 3;

    //preceede y by a set of zeros for the computation of the dti
    double newY[rowNum*(colNum+1)];

    int i=0;
    for (i=0;i<rowNum;i++)
	newY[i]=0.0;

    memcpy(&(newY[rowNum]),y,sizeof(double)*rowNum*colNum);
    y = newY;
    
    //compute dti, start with first time-point of x and y, since MI between x and a sequence of zeros is 0 (c.f. formula in Rao & Hero,2007)
    double dti=calcSplineMI(x,&(y[rowNum]),rowNum,splineOrder,numBins);
    
    for (i=2;i<=colNum;i++)
	dti += calcSplineMI(x,&(y[rowNum]),rowNum*i,splineOrder,numBins)-calcSplineMI(x,y,rowNum*i,splineOrder,numBins);

    return dti;
}

void splineDTI(double *x, double *y,int* rowNum, int *colNum, double* res){
    *res = calcDTI(x, y,*rowNum,*colNum);
}
