# Supplementary material for: Integrative inference of gene-regulatory networks in Escherichia coli using information theoretic concepts and sequence analysis
Source: BMC Syst Biol. 2010 Aug 18;4:116. doi: 10.1186/1752-0509-4-116 (PMC2936295; doi:10.1186/1752-0509-4-116)
Supplement: Additional file 2 — DTInfer. R-package for the inference of gene-regulatory networks from microarray data using directed information and mutual information [file 1752-0509-4-116-S2.GZ › DTInfer/man/getMIMatrix.Rd]

\name{getMIMatrix}
\alias{getMIMatrix}
\title{Estimation of mutual information of expression data}
\description{
  This function takes an ExpressionSet as input and computes the mutual information values between different genes over a given set of experiments.
}
\usage{
  getMIMatrix(data,indices1=1:dim(data)[1],indices2=indices1,method="splineMI",...)
}
\arguments{
  \item{data}{\code{ExpressionSet} The expression data.}
  \item{indices1}{\code{numeric} Indices of genes for which to compute the MI values.}
  \item{indices2}{\code{numeric} Indices of genes for which to compute the MI values.}
  \item{method}{\code{String} Method to use for the estimation of mutual information. Either "kdeMI" or "splineMI".}
  \item{...}{Can be used to define the number of bins passed to splineMI via binCount.}
}
\details{
  This function computes the mutual information (MI) between the expression values of the pairs of genes in indices1 and indices2. Usually, indices1 and indices2 are identical. Data is expected to be an object of type ExpressionSet. The mutual information is estimated either using a kernel density estimator or a B-spline based estimator.
}
\value{
  A matrix of MI values.
}
\references{
}
\author{Christoph Kaleta, \email{Christoph.Kaleta@uni-jena.de}}
\note{}

\seealso{splineMI,splineMIMatrix,kdeMI}
\examples{
#create an expression set of 10 genes and 100 experiments
exprs <- new("ExpressionSet",exprs=matrix(runif(1000), nrow=10, ncol=100))

#calculate pairwise MI values (for all pairs of genes)
getMIMatrix(exprs)
}
\keyword{misc}
