# Supplementary material for: Integrative inference of gene-regulatory networks in Escherichia coli using information theoretic concepts and sequence analysis
Source: BMC Syst Biol. 2010 Aug 18;4:116. doi: 10.1186/1752-0509-4-116 (PMC2936295; doi:10.1186/1752-0509-4-116)
Supplement: Additional file 2 — DTInfer. R-package for the inference of gene-regulatory networks from microarray data using directed information and mutual information [file 1752-0509-4-116-S2.GZ › DTInfer/man/kdeDTI.Rd]

\name{kdeDTI}
\alias{kdeDTI}
\title{Estimation of directed information}
\description{
  This function takes two matrices as input and computes the directed information (DTI) between them.
}
\usage{
  kdeDTI(x,y)
}
\arguments{
  \item{x}{\code{numeric} n*t Matrix.}
  \item{y}{\code{numeric} n*t Matrix.}
}
\details{
  This function computes the DTI between two data matrices in which the n rows correspond to the experimental replicates and the t columns to the time-points. Please note that both matrices need to have the same dimensions. Currently, at least two experiments (i.e. rows) need to be given. DTI values are estimated using the same approach as in Rao et al. (2007), but with an improved measure for the estimation of mutual information, namely a kernel density estimator based estimator based on the work of Moon et al. (1995).
}
\value{
  A DTI value.
}
\references{
Massey J (1990) Causality, feedback and directed information. 

Moon YI, Rajagopalan B, Lall U (1995) Estimation of mutual information using kernel density estimators. Physical Review E 52: 2318-2321.

Rao A, Hero AO, States DJ, Engel JD (2007) Using directed information to build biologically relevant influence networks. Comput Syst Bioinformatics Conf 6: 145-156.
}
\author{Christoph Kaleta, \email{Christoph.Kaleta@uni-jena.de}}
\note{}

\seealso{splineDTI,kdeMI}
\examples{
#create two experiment sets with 5 replicates and 20 time points
x <- matrix(runif(100),5,20)
y <- matrix(runif(100),5,20)
kdeDTI(x,y)
}
\keyword{misc}
