# Supplementary material for: Integrative inference of gene-regulatory networks in Escherichia coli using information theoretic concepts and sequence analysis
Source: BMC Syst Biol. 2010 Aug 18;4:116. doi: 10.1186/1752-0509-4-116 (PMC2936295; doi:10.1186/1752-0509-4-116)
Supplement: Additional file 2 — DTInfer. R-package for the inference of gene-regulatory networks from microarray data using directed information and mutual information [file 1752-0509-4-116-S2.GZ › DTInfer/man/splineMI.Rd]

\name{splineMI}
\alias{splineMI}
\title{Mutual information estimation using B-splines}
\description{
  This function takes two vectors and computes the mutual information between them using a B-spline based approach.
}
\usage{
  splineMI(x,y,binCount=10)
}
\arguments{
  \item{x}{\code{numeric} The first vector.}
  \item{y}{\code{numeric} The second vector.}
  \item{binCount}{\code{numeric} Number of bins used for the spline estimation.}
}
\details{
  This function computes the mutual information (MI) between two vectors by calling an external library containing
  an implementation of a B-spline based MI estimator based on the work of Daub et al. (2004) and implemented by 
  Boris Hayete of the Gardner Lab of the Berkeley University (http://gardnerlab.bu.edu) for the Context Likelihood Relatedness algorithm. Usually, a binCount of 10 should be
  sufficient. However, to accelerate computation, a lower binCount can be used. However, the quality of the
  estimation increases with the binCount. 
}
\value{
  None.
}
\references{
Daub CO, Steuer R, Selbig J, Kloska S (2004) Estimating mutual information using B-spline functions-an improved similarity measure for analysing gene expression data. BMC Bioinfor- matics 5: 118

Faith JJ, Hayete B, Thaden JT, Mogno I, Wierzbowski J, et al. (2007) Large-scale mapping and validation of Escherichia coli transcriptional regulation from a compendium of expression profiles. PLoS Biol 5: e8.
}
\author{Christoph Kaleta, \email{Christoph.Kaleta@uni-jena.de}}
\note{}

\seealso{}
\examples{
x <- runif(100)
y <- x^2
splineMI(x,y)
}
\keyword{misc}
