# Supplementary material for: Integrative inference of gene-regulatory networks in Escherichia coli using information theoretic concepts and sequence analysis
Source: BMC Syst Biol. 2010 Aug 18;4:116. doi: 10.1186/1752-0509-4-116 (PMC2936295; doi:10.1186/1752-0509-4-116)
Supplement: Additional file 2 — DTInfer. R-package for the inference of gene-regulatory networks from microarray data using directed information and mutual information [file 1752-0509-4-116-S2.GZ › DTInfer/man/splineDTI.Rd]

\name{splineDTI}
\alias{splineDTI}
\title{Estimation of directed information}
\description{
  This function takes two matrices as input and computes the directed information (DTI) between them.
}
\usage{
  splineDTI(x,y)
}
\arguments{
  \item{x}{\code{numeric} n*t Matrix.}
  \item{y}{\code{numeric} n*t Matrix.}
}
\details{
  This function computes the DTI between two data matrices in which the n rows correspond to the experimental replicates and the t columns to the time-points. Please note that both matrices need to have the same dimensions. Currently, at least two experiments (i.e. rows) need to be given. DTI values are estimated using the same approach as in Rao et al. (2007), but with an improved measure for the estimation of mutual information, namely a B-spline based estimator based on the work of Daub et al. (2004) and implemented by Boris Hayete of the Gardner Lab of the Berkeley University (http://gardnerlab.bu.edu) for the Context Likelihood Relatedness algorithm.
}
\value{
  A DTI value.
}
\references{
Daub CO, Steuer R, Selbig J, Kloska S (2004) Estimating mutual information using B-spline functions-an improved similarity measure for analysing gene expression data. BMC Bioinformatics 5: 118.

Faith JJ, Hayete B, Thaden JT, Mogno I, Wierzbowski J, et al. (2007) Large-scale mapping and validation of Escherichia coli transcriptional regulation from a compendium of expression profiles. PLoS Biol 5: e8.

Massey J (1990) Causality, feedback and directed information. 

Rao A, Hero AO, States DJ, Engel JD (2007) Using directed information to build biologically relevant influence networks. Comput Syst Bioinformatics Conf 6: 145-156.
 
}
\author{Christoph Kaleta, \email{Christoph.Kaleta@uni-jena.de}}
\note{}

\seealso{splineMI}
\examples{
#create two experiment sets with 5 replicates and 20 time points
x <- matrix(runif(100),5,20)
y <- matrix(runif(100),5,20)
splineDTI(x,y)
}
\keyword{misc}
