# Supplementary material for: Integrative inference of gene-regulatory networks in Escherichia coli using information theoretic concepts and sequence analysis
Source: BMC Syst Biol. 2010 Aug 18;4:116. doi: 10.1186/1752-0509-4-116 (PMC2936295; doi:10.1186/1752-0509-4-116)
Supplement: Additional file 2 — DTInfer. R-package for the inference of gene-regulatory networks from microarray data using directed information and mutual information [file 1752-0509-4-116-S2.GZ › DTInfer/man/splineMIMatrix.Rd]

\name{splineMIMatrix}
\alias{splineMIMatrix}
\title{Mutual information estimation using B-splines for matrix data}
\description{
  This function takes a matrix as input and computes the mutual information between any pair of rows using a B-spline based estimator.
}
\usage{
  splineMIMatrix(data,binCount=10)
}
\arguments{
  \item{data}{\code{numeric} A c*n matrix.}
  \item{binCount}{\code{numeric} Number of bins used for the spline estimation.}
}
\details{
  This function computes the mutual information (MI) between each pair of rows of a matrix. Thus, a c*c matrix is returned. Computations are
  done more efficiently done calling splineMI with the rows independently.
}
\value{
  None.
}
\references{
Daub CO, Steuer R, Selbig J, Kloska S (2004) Estimating mutual information using B-spline functions-an improved similarity measure for analysing gene expression data. BMC Bioinformatics 5: 118.

Faith JJ, Hayete B, Thaden JT, Mogno I, Wierzbowski J, et al. (2007) Large-scale mapping and validation of Escherichia coli transcriptional regulation from a compendium of expression profiles. PLoS Biol 5: e8.
}
\author{Christoph Kaleta, \email{Christoph.Kaleta@uni-jena.de}}
\note{}

\seealso{splineMI}
\examples{
#create data for 10 genes and 30 experiments each
data <- matrix(runif(300),10,30)
splineMIMatrix(data)
}
\keyword{misc}
