# Supplementary material for: Integrative inference of gene-regulatory networks in Escherichia coli using information theoretic concepts and sequence analysis
Source: BMC Syst Biol. 2010 Aug 18;4:116. doi: 10.1186/1752-0509-4-116 (PMC2936295; doi:10.1186/1752-0509-4-116)
Supplement: Additional file 2 — DTInfer. R-package for the inference of gene-regulatory networks from microarray data using directed information and mutual information [file 1752-0509-4-116-S2.GZ › DTInfer/man/computeScoreMatrix.Rd]

\name{computeScoreMatrix}
\alias{computeScoreMatrix}
\title{Computes the z-score matrix using context likelihood relatedness}
\description{
  This function takes a DTI or MI matrix as input and computes the z-scores of its entries using context likelihood relatedness (CLR).
}
\usage{
  computeScoreMatrix(rawMatrix,mode="std")
}
\arguments{
  \item{rawMatrix}{\code{numeric} Matrix of DTI or MI values.}
  \item{mode}{\code{String} Method to use for CLR. Either "std" without zeroing out negative initial z-scores or "faith", the method used in Faith et al. (2007).}
}
\details{
  This function performs a background correction of the given DTI or MI values in order to remove for examples that score well with many other. The background correction is performed using CLR (computation of z-scores), the best performing method in Faith et al. (2007). For entries that have a large negative z-score, the square produces large positive values and correspond to a negative correlation. A detailed analysis by Faith et al. (2007) showed, that results improved by setting such z-scores to zero.
}
\value{
  Significance of the entries of the given matrix.
}
\references{
Faith JJ, Hayete B, Thaden JT, Mogno I, Wierzbowski J, et al. (2007) Large-scale mapping and validation of Escherichia coli transcriptional regulation from a compendium of expression profiles. PLoS Biol 5: e8.

}
\author{Christoph Kaleta, \email{Christoph.Kaleta@uni-jena.de}}
\note{}

\seealso{getMIMatrix,getDTIMatrix}
\examples{
#create an expression set of 10 genes and 100 experiments
exprs <- new("ExpressionSet",exprs=matrix(runif(1000), nrow=10, ncol=100))

#identify experiments belonging to the same time-course of 20 time points (i.e. 5 time-courses)
expIDs <- c(rep(1,20),rep(2,20),rep(3,20),rep(4,20),rep(5,20))

#calculate pairwise MI values (for all pairs of genes)
mat <- getDTIMatrix(exprs,expIDs)

#compute z-scores
computeScoreMatrix(mat)
}
\keyword{misc}
