# Supplementary material for: Integrative inference of gene-regulatory networks in Escherichia coli using information theoretic concepts and sequence analysis
Source: BMC Syst Biol. 2010 Aug 18;4:116. doi: 10.1186/1752-0509-4-116 (PMC2936295; doi:10.1186/1752-0509-4-116)
Supplement: Additional file 2 — DTInfer. R-package for the inference of gene-regulatory networks from microarray data using directed information and mutual information [file 1752-0509-4-116-S2.GZ › DTInfer/man/inferNetwork.Rd]

\name{inferNetwork}
\alias{inferNetwork}
\title{Infers a regulatory network from a score matrix}
\description{
  This functions takes a score matrix and different kinds of thresholds as input to build a regulatory network. An entry (i,j) of the score matrix corresponds to the effect of gene i on gene j. If (i,j) is greater than a threshold, the output graph contains two nodes labeled i and j (or the corresponding row or column labels). The threshold for the inference of an interaction can be given either directly (via threshold) or be computed using precision and a graph of known regulatory interactions as input (via minPrec and trueGraph). Alternatively it is also possible to infer a graph with a given number of the largest interactions. Finally, if the score matrix has been derived from DTI computations it can be of importance to require a given difference of the entries of the score matrix corresponding to the forward and backward direction. In this case, the minimal difference can be given using the minDif argument.
  }
\usage{
  inferNetwork(scoreMatrix,threshold=0,minDif=0,numInteractions=0,
  minPrec=0,trueGraph=NULL,...)
}
\arguments{
  \item{scoreMatrix}{\code{numeric} Matrix of scores derived from computeScoreMatrix().}
  \item{threshold}{\code{numeric} Threshold above which to accept an interaction, needs not to be given if numInteractions or minPrec and trueGraph are supplied.}
  \item{minDif}{\code{numeric} Minimal difference between forward and backward direction of an interaction that is required for its acceptance. Only works in conjunction with a defined threshold.}
  \item{numInteractions}{\code{numeric} Infers a network containing the numInteractions most significant interactions.}
  \item{minPrec}{\code{numeric} Precision for the definition of a threshold,i.e. fraction of true positives within the inferred network. Can only be used in conjunction with a graph of known regulatory interactions. Please see note on the computation of precision.}
  \item{trueGraph}{\code{graphNEL} Graph containing true interactions in order to compute precision. True interactions are identified by connected nodes in trueGraph of the same names as columns and rows in scoreMatrix.}
  \item{...}{unused}
}
\details{
  trueGraph has to be an object of type graphNEL. The row- and column names in scoreMatrix are checked against the corresponding nodes (if existing) in trueGraph. Precision is computed only for a subnetwork of the inferred graph for which each gene has either a known regulator or each transcription factor a known target. That is, precision is only computed on a subset of the inferred network. This approach is identical to the one used in Faith et al. (2007).
}
\value{
  A graphNEL object.
}
\references{
Faith JJ, Hayete B, Thaden JT, Mogno I, Wierzbowski J, et al. (2007) Large-scale mapping and validation of Escherichia coli transcriptional regulation from a compendium of expression profiles. PLoS Biol 5: e8.

}
\author{Christoph Kaleta, \email{Christoph.Kaleta@uni-jena.de}}
\note{}

\seealso{}
\examples{
#create an expression set of 10 genes and 100 experiments
exprs <- new("ExpressionSet",exprs=matrix(runif(1000), nrow=10, ncol=100))

#identify experiments belonging to the same time-course of 20 time points (i.e. 5 time-courses)
expIDs <- c(rep(1,20),rep(2,20),rep(3,20),rep(4,20),rep(5,20))

#calculate pairwise MI values (for all pairs of genes)
mat <- getDTIMatrix(exprs,expIDs)

#compute z-scores
scoreMat <- computeScoreMatrix(mat)

#remove self-interactions
diag(scoreMat) <- 0

#the next varies depending on the random number generator

#build a graph containing all interactions with a z-score greater 0.5
network1 <- inferNetwork(scoreMat,threshold=0.5)
network1

#build a graph containing the 10 best scoring interactions
network2 <- inferNetwork(scoreMat,numInteractions=10)
network2

#build a graph containing interactions that have a z-score greater 0.5
#and a difference of forward and backward direction of 0.2
network3 <- inferNetwork(scoreMat,threshold=0.5,minDif=0.2)
network3

#network 2 now mimicks the graph of true interactions (just for demonstration purposes!!!)
#interactions are inferred at 80% precision
network4 <- inferNetwork(scoreMat,minPrec=0.8,trueGraph=network1)
network4
}
\keyword{misc}
