# Supplementary material for: Integrative inference of gene-regulatory networks in Escherichia coli using information theoretic concepts and sequence analysis
Source: BMC Syst Biol. 2010 Aug 18;4:116. doi: 10.1186/1752-0509-4-116 (PMC2936295; doi:10.1186/1752-0509-4-116)
Supplement: Additional file 2 — DTInfer. R-package for the inference of gene-regulatory networks from microarray data using directed information and mutual information [file 1752-0509-4-116-S2.GZ › DTInfer/man/kdeMI.Rd]

\name{kdeMI}
\alias{kdeMI}
\title{Mutual information estimation using kernel density estimators}
\description{
  This function takes two vectors and computes the mutual information between them using a kernel density estimator.
}
\usage{
  kdeMI(x,y)
}
\arguments{
  \item{x}{\code{numeric} The first vector.}
  \item{y}{\code{numeric} The second vector.}
}
\details{
  This function computes the mutual information (MI) between two vectors by calling an external library containing
  an implementation of a kernel density estimator based on the work of Moon et al. (2004). 
}
\value{
  A MI value.
}
\references{
Moon YI, Rajagopalan B, Lall U (1995) Estimation of mutual information using kernel density estimators. Physical Review E 52: 2318-2321.
}
\author{Christoph Kaleta, \email{Christoph.Kaleta@uni-jena.de}}
\note{}

\seealso{splineMI}
\examples{
x <- runif(100)
y <- x^2
kdeMI(x,y)
}
\keyword{misc}
