# Supplementary material for: Integrative inference of gene-regulatory networks in Escherichia coli using information theoretic concepts and sequence analysis
Source: BMC Syst Biol. 2010 Aug 18;4:116. doi: 10.1186/1752-0509-4-116 (PMC2936295; doi:10.1186/1752-0509-4-116)
Supplement: Additional file 2 — DTInfer. R-package for the inference of gene-regulatory networks from microarray data using directed information and mutual information [file 1752-0509-4-116-S2.GZ › DTInfer/man/showCommon.Rd]

\name{showCommon}
\alias{showCommon}
\title{Compares two graphs}
\description{
  This function compares two graphs and prints common edges.
}
\usage{
  showCommon(graph1,graph2)
}
\arguments{
  \item{graph1}{\code{graphNEL} First graph.}
  \item{graph2}{\code{graphNEL} Second graph.}
}
\details{
  First the nodes common to both graphs and subsequently the common edges are determined.
}
\value{
  none
}
\references{
}
\author{Christoph Kaleta, \email{Christoph.Kaleta@uni-jena.de}}
\note{}

\seealso{compareGraphs,reduceGraph}
\examples{
#first graph
g1 <- new("graphNEL",c("a","b","c"),edgemode="directed")
g1 <- addEdge("a","b",g1)
g1 <- addEdge("b","c",g1)

#second graph
g2 <- new("graphNEL",c("a","b","c"),edgemode="directed")
g2 <- addEdge("a","c",g2)
g2 <- addEdge("a","b",g2)

#compare 
showCommon(g1,g2)

}
\keyword{misc}
