# Supplementary material for: Integrative inference of gene-regulatory networks in Escherichia coli using information theoretic concepts and sequence analysis
Source: BMC Syst Biol. 2010 Aug 18;4:116. doi: 10.1186/1752-0509-4-116 (PMC2936295; doi:10.1186/1752-0509-4-116)
Supplement: Additional file 2 — DTInfer. R-package for the inference of gene-regulatory networks from microarray data using directed information and mutual information [file 1752-0509-4-116-S2.GZ › DTInfer/man/getDTIMatrix.Rd]

\name{getDTIMatrix}
\alias{getDTIMatrix}
\title{Estimation of directed information of expression data}
\description{
  This function takes an ExpressionSet containing time-course data as input and computes the directed information between the genes.
}
\usage{
  getDTIMatrix(data,expIDs,indices1=1:dim(data)[1],
  indices2=indices1,method=splineDTI,...)
}
\arguments{
  \item{data}{\code{ExpressionSet} The expression data.}
  \item{expIDs}{\code{numeric} IDs of the experiments for identifying time-course data corresponding to the same experiment.}
  \item{indices1}{\code{numeric} Indices of genes for which to compute the MI values.}
  \item{indices2}{\code{numeric} Indices of genes for which to compute the MI values.}
  \item{method}{\code{Function} Method to use for the estimation of mutual information. Either kdeMI or splineMI.}
  \item{...}{unused}
}
\details{
  This function computes the directed information (DTI) between the expression values of the pairs of genes in indices1 and indices2. Since DTI requires equidistant time-course data, expIDs identifies those experiments containing a time course. Usually it has the form (1,1,1,1,1,2,2,2,2,2,...) indicating that the first five experiments correspond to one time-course, the next five experiments to the second and so on. Usually, indices1 and indices2 are identical. Data is expected to be an object of type ExpressionSet. The mutual information is estimated either using a kernel density estimator or a B-spline based estimator.
}
\value{
  A matrix of MI values.
}
\references{
}
\author{Christoph Kaleta, \email{Christoph.Kaleta@uni-jena.de}}
\note{}

\seealso{splineDTI,kdeDTI}
\examples{
#create an expression set of 10 genes and 100 experiments
exprs <- new("ExpressionSet",exprs=matrix(runif(1000), nrow=10, ncol=100))

#identify experiments belonging to the same time-course of 20 time points (i.e. 5 time-courses)
expIDs <- c(rep(1,20),rep(2,20),rep(3,20),rep(4,20),rep(5,20))

#calculate pairwise MI values (for all pairs of genes)
getDTIMatrix(exprs,expIDs)
}
\keyword{misc}
