# Supplementary material for: Integrative inference of gene-regulatory networks in Escherichia coli using information theoretic concepts and sequence analysis
Source: BMC Syst Biol. 2010 Aug 18;4:116. doi: 10.1186/1752-0509-4-116 (PMC2936295; doi:10.1186/1752-0509-4-116)
Supplement: Additional file 2 — DTInfer. R-package for the inference of gene-regulatory networks from microarray data using directed information and mutual information [file 1752-0509-4-116-S2.GZ › DTInfer/R/tools.R]

# some basic tools

#removes double elements from x
simplify <- function(x){
  simple <- vector()
  while (length(x)>0){
    simple <- append(x[1],simple)
    x <- x[!(x==x[1])]
  }
  simple
}
