# Supplementary material for: Integrative inference of gene-regulatory networks in Escherichia coli using information theoretic concepts and sequence analysis
Source: BMC Syst Biol. 2010 Aug 18;4:116. doi: 10.1186/1752-0509-4-116 (PMC2936295; doi:10.1186/1752-0509-4-116)
Supplement: Additional file 2 — DTInfer. R-package for the inference of gene-regulatory networks from microarray data using directed information and mutual information [file 1752-0509-4-116-S2.GZ › DTInfer/R/dti.R]

#utilities for the computation of mutual and directed information using different estimators
#Loading required libraries
#library("Biobase")

#load c++-routines
#dyn.load("kdeMI.so")
#dyn.load("splineMI.so")

kdeMI <- function(x,y){
  out <- 0.0;
  res <- .C("kdeMI",out=as.double(out),as.double(x),as.double(y),length(x))
  res$out
}

splineMI <- function(x,y,binCount=10){
  out <- 0.0;
  res <- .C("splineMI",as.double(x),as.double(y),length(x),as.integer(binCount),out=as.double(out))
  res$out
}

#accelerated computation of mutual information between all rows of a data set
#uses the original MI estimator from the CLR code
splineMIMatrix <- function(data,binCount=10){
  numSamples <- dim(data)[2]
  numVars <- dim(data)[1]
  miMat <- matrix(0,numVars,numVars)
  res <- .C("calcMIMatrix",as.double(t(data)),as.integer(numVars),as.integer(numSamples),as.integer(binCount),miMatrix=as.double(miMat))
  matrix(res$miMat,numVars,numVars)
}

#computes the dti between two time-series with several replicates
#the rows correspond to the replicates and the columns to the time-points
kdeDTI <- function(x,y){
  if (!is.null(dim(x))){
    rowNum <- dim(x)[1]
    colNum <- dim(x)[2]
  }
  else{
    rowNum <- 1
    colNum <- length(x)
  }
  
  res <- 0
  .C("dti",res=as.double(res),as.double(x),as.double(y),as.integer(rowNum),as.integer(colNum))$res
}

#computes the dti between two time-series with several replicates using spline functions for the computation of MIs
#the rows correspond to the replicates and the columns to the time-points
splineDTI <- function(x,y){

  if (!is.null(dim(x))){
    rowNum <- dim(x)[1]
    colNum <- dim(x)[2]
  }
  else{
    rowNum <- 1
    colNum <- length(x)
  }

  res <- 0
  .C("splineDTI",as.double(x),as.double(y),as.integer(rowNum),as.integer(colNum),res=as.double(res))$res
}

#computes the score-matrix out of the ShiftMI-Matrix according to Faith et al. 2007
#For each row and column mean and variance are computed. Then each entry is replaced
#by its cumulated z-score in the corresponding row and column
#mode gives the mode of operation:
# std: use modified method from diploma thesis (better for DTIs)
# faith: use method from Faith2007 (better for MIs in some cases)
computeScoreMatrix <- function(rawMatrix,mode="std"){
  #calculate statistics

  #mean
  rowMeans <- apply(rawMatrix,MARGIN=1,function(vec) mean(vec))
  colMeans <- apply(rawMatrix,MARGIN=2,function(vec) mean(vec))

  #print(rowMeans==colMeans)

  #variance
  rowVar <- apply(rawMatrix,MARGIN=1,function(vec) sqrt(var(vec)))
  colVar <- apply(rawMatrix,MARGIN=2,function(vec) sqrt(var(vec)))

  #print(rowVar==colVar)
  
  #compute cumulated z-score for each entry as square-root of the sums of the quadratic z-scores
  for (i in 1:dim(rawMatrix)[1])
    if (mode=="std")
      rawMatrix[i,] <- sapply(1:dim(rawMatrix)[2],function(j) sqrt(((rawMatrix[i,j]-rowMeans[i])/rowVar[i] )^2 + ((rawMatrix[i,j]-colMeans[j])/colVar[j] )^2 ) )
    else if (mode=="faith")
      rawMatrix[i,] <- sapply(1:dim(rawMatrix)[2],function(j) sqrt(( max((rawMatrix[i,j]-rowMeans[i])/rowVar[i],0) )^2 + ( max((rawMatrix[i,j]-colMeans[j])/colVar[j],0) )^2 ) )
  rawMatrix
}
