# Supplementary material for: Integrative inference of gene-regulatory networks in Escherichia coli using information theoretic concepts and sequence analysis
Source: BMC Syst Biol. 2010 Aug 18;4:116. doi: 10.1186/1752-0509-4-116 (PMC2936295; doi:10.1186/1752-0509-4-116)
Supplement: Additional file 2 — DTInfer. R-package for the inference of gene-regulatory networks from microarray data using directed information and mutual information [file 1752-0509-4-116-S2.GZ › DTInfer/R/inference.R]

library("Biobase")

#load results from M3D data
#source("analyzeM3D.R")
#source("dti.R")
#source("tools.R")

#returns a matrix with the MI from the genes with indices given in indices1 to the genes given in indices2 
#data is expected to be an expression set
#by standard, splineMI with 10 bins and k=3 is used, in order to use other parameters, a user defined function needs
#to be passed as the argument "method"
getMIMatrix <- function(data,indices1=1:dim(data)[1],indices2=indices1,method="splineMI",...){
  #number of target genes
  n <- dim(data)[1]

  mat <- exprs(data)
  
  #matrix of MI values
  resMat <- matrix(0,length(indices1),length(indices2))

  #accelerated computation for full matrix
  if (sum(indices1==indices2)==length(indices1) && length(indices2)==length(indices1)&& method=="splineMI")
    resMat <- splineMIMatrix(mat[indices1,],...)
  else {
    #compute MI for a row
    for (i in 1:length(indices1)){
      vec1 <- mat[indices1[i],]
      
      det <- function(index){
        if (method=="kdeMI")
          kdeMI(vec1,mat[index,])
        else if (method=="splineMI")
          splineMI(vec1,mat[index,],...)
      }
      #print(sapply(indices2,function(index) det(index)))
      resMat[i,] <- sapply(indices2,function(index) det(index))
      #print(resMat)
      #print(sapply(indices2,function(index) det(index)))
    }
  }
  
  rownames(resMat) <- featureNames(data)[indices1]
  colnames(resMat) <- featureNames(data)[indices2]

  resMat
} 

#converts the available data into a matrix such that each experiment corresponds to a row
extractExpData <- function(data,expIDs,index){
  #extract index set
  expInds <- rev(simplify(expIDs))

  tpNum <- sum(expIDs==expInds[1])

  resMat <- matrix(0,length(expInds),tpNum)

  #print(paste(dim(data),expIDs))
  
  for (i in 1:length(expInds)){
    #print(i)
    resMat[i,] <- data[index,expIDs==expInds[i]]
  }
  
  resMat
}

#returns a matrix with the MI from the given genes to all other genes in the data
#data is expected to be an ExpressionSet and expIDs a vector indicating independent realizations of an experiments
getDTIMatrix <- function(data,expIDs,indices1=1:dim(data)[1],indices2=indices1, method=splineDTI,...){
  #expression values
  mat <- exprs(data)
  
  #set of all indices
  indexUnion <- union(indices1,indices2)

  #extract data for required genes, this should not take to long, so we can generate a list for all genes and
  #fill in the data we need
  geneDat <- list()
  for (i in 1:max(indexUnion))
    geneDat[[i]] <- NULL

  for (i in indexUnion)
    geneDat[[i]] <- extractExpData(exprs(data),expIDs,i)
  
  #dti matrix
  resMat <- matrix(0,length(indices1),length(indices2))
  colnames(resMat) <- featureNames(data)[indices2]
  rownames(resMat) <- featureNames(data)[indices1]

  #compute required entries
  for (i in 1:length(indices1)){
    #print(i)
    effectorData <- geneDat[[indices1[i]]]# getGeneData2(data,geneNames[indices[i]],expIDs)

    det <- function(index){
      #print(index)
      method(effectorData,geneDat[[index]])#getGeneData2(data,geneNames[index],expIDs),...)
    }

    resMat[i,] <- sapply(indices2,function(index) det(index))
  }

  resMat
}

#computes the score-matrix out of the ShiftMI-Matrix according to Faith et al. 2007
#For each row and column mean and variance are computed. Then each entry is replaced
#by its cumulated z-score in the corresponding row and column
#mode gives the mode of operation:
# std: use modified method from diploma thesis (better for DTIs)
# faith: use method from Faith2007 (better for MIs in some cases)
computeScoreMatrix <- function(rawMatrix,mode="std"){
  #calculate statistics

  #mean
  rowMeans <- apply(rawMatrix,MARGIN=1,function(vec) mean(vec))
  colMeans <- apply(rawMatrix,MARGIN=2,function(vec) mean(vec))

  #print(rowMeans==colMeans)

  #variance
  rowVar <- apply(rawMatrix,MARGIN=1,function(vec) sqrt(var(vec)))
  colVar <- apply(rawMatrix,MARGIN=2,function(vec) sqrt(var(vec)))

  #compute cumulated z-score for each entry as square-root of the sums of the quadratic z-scores
  #since matrices may not be symmetric source code differs from CLR
  if (mode=="std"){
    rawMatrix <- sqrt(((rawMatrix-rowMeans)/rowVar)^2+t((t(rawMatrix)-colMeans)/colVar)^2)
  }
  else if (mode=="faith"){
    mat1 <- (rawMatrix-rowMeans)/rowVar
    mat2 <- t((t(rawMatrix)-colMeans)/colVar)

    #zero-out negative entries
    mat1[mat1<0]=0
    mat2[mat2<0]=0
    rawMatrix <- sqrt(mat1^2+mat2^2)
  }

  rawMatrix
}

#builds a graph representing the regulatory network derived from the scoreMatrix when requiring a minimal score
#of minScore for an interaction to be valid
#given an entry in the scoreMatrix the gene representing the row is assumed to influence the gene in the corresponding column
#mindif gives the minimal difference between the forward (regulator->target) and the backward (target->regulator) score to infer a
#regulatory relation-ship
#noSelf: don't allow self-loops
buildRegulatoryNetwork <- function(scoreMatrix,minScore,minDif = 0,noSelf=FALSE){
  #remember row and column indices
  rowList <- list()
  for (i in 1:dim(scoreMatrix)[1])
    rowList[[rownames(scoreMatrix)[i]]] <- i

  colList <- list()
  for (i in 1:dim(scoreMatrix)[2])
    colList[[colnames(scoreMatrix)[i]]] <- i
  
  #create graph object with the genes as nodes
  graph <- new ("graphNEL",nodes=colnames(scoreMatrix),edgemode="directed")

  #examine all regulatory genes
  for (i in 1:dim(scoreMatrix)[1]){
    for (j in 1:dim(scoreMatrix)[2])if (!(noSelf&&(rownames(scoreMatrix)[i]==colnames(scoreMatrix)[j])))
    {
      if (scoreMatrix[i,j]>=minScore){
        regulator <- rownames(scoreMatrix)[i]
        target <- colnames(scoreMatrix)[j]
        #print(paste(regulator,target,scoreMatrix[i,j],i,j))
        
        #check if both directions have necessary difference
        if (minDif>0 && !is.null(rowList[[target]]) && !is.null(colList[[regulator]])){
          #forward
          v1 <- scoreMatrix[i,j]
          #backward
          v2 <- scoreMatrix[rowList[[target]],colList[[regulator]]]

          #only accept if significantly larger
          #if (v1-v2>minDif)
          if (v1-v2>minDif)
            graph <- addEdge(regulator,target,graph)
        }
        else
          graph <- addEdge(regulator,target,graph)
      }
      #findReg(scoreMatrix[i,],rownames(scoreMatrix)[i])
    }
  }

  #reduce graph by removing all independent nodes
  resGraph <- new ("graphNEL",nodes=colnames(scoreMatrix)[sapply(adj(ugraph(graph),nodes(graph)), function(vec) length(vec))>0],edgemode="directed")

  #set edges
  for (source in nodes(resGraph))
    for (target in adj(graph,source)[[1]])
      resGraph <- addEdge(source,target,resGraph,1) 
  
  #return graph
  resGraph
}

#returns the appropriate threshold for a specific precision or number of interactions
#firstN is the number of interactions inferred in any case if precision is used, this is necessary
#since precision needs a minimal number of inferred interactions before it stabilizes
#set it higher if you assume a problem with the computation of precision
#precisionMargin defines the maximal deviation from precision before computation will be stopped and last interaction
#with correct precision returned (since precision is not monotonically decreasing)
getThreshold <- function(scoreMatrix,precision=0,firstN=0,trueGraph=NULL,minNum=500,precisionMargin=0.01){
  #find score for the given precision
  sorted <- sort(scoreMatrix,decreasing=TRUE,index.return=TRUE)

  if (firstN>0)
    sorted$x[firstN]
  else{
    #returns a position in the matrix if the index of the vectorized form of the matrix is given
    #returns c(rowIndex,columnIndex)
    getPos <- function(index){
      p1 <- index %% dim(scoreMatrix)[1]
      if (p1==0)
        p1 <- dim(scoreMatrix)[1]
      c(p1,ceiling(index / dim(scoreMatrix)[1]))
    }

    #determine nodes in the graph
    knownNodes <- list()
    for (node in nodes(trueGraph))
      knownNodes[[node]] <- 0
    
    #current index
    cIndex <- 1
    precVec <- vector()
    
    #precision for the current treshold
    prec <- 1
    fp <- 0
    tp <- 0

    #nodes of the trueGraph (to allow easier checking)
    knownNodes <- list()
    for (node in nodes(trueGraph))
      knownNodes[[node]] <- 0

    res <- vector()
    
    #actual number of nodes in the graph
    nodeCount <-0

    #allow the first 10 nodes to avoid early abort due to shaky precision at the beginning
    while ( cIndex<=length(sorted$ix) && ((firstN==0 && (prec>=precision-precisionMargin)) || (cIndex<=minNum))  ){
      #check the current interaction
      pos <- getPos(sorted$ix[cIndex])

      #check if true interaction
      source <- rownames(scoreMatrix)[pos[1]]
      target <- colnames(scoreMatrix)[pos[2]]

      if (!is.null(knownNodes[[source]]) && !is.null(knownNodes[[target]])){
        if (sum(adj(trueGraph,source)[[1]]==target)>0)
          tp = tp+1
        else
          fp = fp+1
      }
      
      #compute precision
      prec <- tp/(tp+fp)
      precVec <- append(precVec,prec)
      cIndex <- cIndex+1
    }

    #return threshold
    sorted$x[max(which(precVec>=precision))]
  }
}


#infers a regulatory network from a scoreMatrix, either a minimal score, a number of interactions or a precision (+ true regulatory graph)
#can be specified to determine the minimal score above which to accept an interaction
inferNetwork <- function(scoreMatrix,threshold=0,minDif=0,numInteractions=0,minPrec=0,trueGraph=NULL,...){
  #Require a minimal difference between forward and backward direction
  if (minDif>0){
    if (threshold==0){
      print("You need to specify a threshold!")
    }
    else{
      buildRegulatoryNetwork(scoreMatrix,threshold,minDif)
    }
  }
  #standard inference - using precision or a given number of interactions
  else{
    if (threshold==0 && numInteractions==0 && minPrec==0){
      print("You need to specify either threshold, minInteractions or minPrec to infer the network.")
    }
    else if (minPrec>0 && is.null(trueGraph))
      print("You need to pass a graph of known regulatory interactions to use precsion to determine a threshold for inference!")
    else{
      if (numInteractions>0)
	threshold <- getThreshold(scoreMatrix,firstN=numInteractions,...)
      if (minPrec>0)
	threshold <- getThreshold(scoreMatrix,precision=minPrec,trueGraph=trueGraph,...)

      print(paste("Building network at a threshold of",threshold))
      buildRegulatoryNetwork(scoreMatrix,threshold)
    }
  }
}

#identifys edges that appear in both graphs
compareGraphs <- function(graph1,graph2){
  #indentify common nodes
  commonNodes <- intersect(nodes(graph1),nodes(graph2))

  print(paste("Number of common nodes:",length(commonNodes)))
  #number of common links
  commonEdges <- sum(sapply(commonNodes,function(node) length(intersect(adj(graph1,node)[[1]],adj(graph2,node)[[1]]))))
  print(paste("Number of common edges:",commonEdges))
}

#shows common edges between two graphs
showCommon <- function(graph1,graph2){
  #indentify common nodes
  commonNodes <- intersect(nodes(graph1),nodes(graph2))

  print(paste("Number of common nodes:",length(commonNodes)))
  #number of common links

  printEdge <- function(from,to){
    print(paste(from,"to",to))
  }
  
  commonEdges <- sapply(commonNodes,function(node) for (to in intersect(adj(graph1,node)[[1]],adj(graph2,node)[[1]])) printEdge(node,to))
}

#reduces graph1 by removing nodes also appearing in graph2
reduceGraph <- function(graph1,graph2){
  resGraph <- new ("graphNEL",nodes=nodes(graph1),edgemode="directed")
  
  #indentify common nodes
  commonNodes <- intersect(nodes(graph1),nodes(graph2))
  #print("Hallo1")
  
  #identify node only appearing in graph1 and add edges to result graph
  diffNodes <- setdiff(nodes(graph1),nodes(graph2))

  for (node in diffNodes)
    if (length(adj(graph1,node)[[1]])>0) resGraph <- addEdge(node,adj(graph1,node)[[1]],resGraph,1)
    
  print(paste("Number of common nodes:",length(commonNodes)))

  check <- function(node){
    if (length(setdiff(adj(graph1,node)[[1]],adj(graph2,node)[[1]]))>0 ){
      resGraph <<- addEdge(node,setdiff(adj(graph1,node)[[1]],adj(graph2,node)[[1]]),resGraph,1)
      #print(paste(node,"on:"))
      #print(setdiff(adj(graph1,node)[[1]],adj(graph2,node)[[1]]))
    }
  }
  
  #uncommon links
  bla <- sapply(commonNodes,check)
  resGraph
}
