# Supplementary material for: Integrative inference of gene-regulatory networks in Escherichia coli using information theoretic concepts and sequence analysis
Source: BMC Syst Biol. 2010 Aug 18;4:116. doi: 10.1186/1752-0509-4-116 (PMC2936295; doi:10.1186/1752-0509-4-116)
Supplement: Additional file 2 — DTInfer. R-package for the inference of gene-regulatory networks from microarray data using directed information and mutual information [file 1752-0509-4-116-S2.GZ › DTInfer/NAMESPACE]

useDynLib(DTInfer)
export(splineMI,splineMIMatrix,splineDTI,kdeMI,kdeDTI,getMIMatrix,getDTIMatrix,computeScoreMatrix,inferNetwork,compareGraphs,showCommon,reduceGraph)
